# Supplementary material for: EMULSION: Transparent and flexible multiscale stochastic models in human, animal and plant epidemiology
Source: PLoS Comput Biol. 2019 Sep 13;15(9):e1007342. doi: 10.1371/journal.pcbi.1007342 (PMC6760811; doi:10.1371/journal.pcbi.1007342)
Supplement: S1 File — File “README.md” provides description and usage for each of them. (ZIP) [file pcbi.1007342.s009.zip]

Archive with 28 entries (26 files):
- S1_file/
- S1_file/rvf.yaml
- S1_file/hybrid_SIR_ages_metapop.yaml
- S1_file/bbsc.yaml
- S1_file/IBM_SIR_demo.yaml
- S1_file/hybrid_SIR.yaml
- S1_file/hybrid_SIR_demo.yaml
- S1_file/bbsc.sh
- S1_file/metapop_movements.py
- S1_file/bbsc.R
- S1_file/IBM_SIR.yaml
- S1_file/compare_paradigms.sh
- S1_file/determ_SIR.py
- S1_file/README.md
- S1_file/compartment_SIR_demo.yaml
- S1_file/README.md~
- S1_file/determ_SIR_demo.py
- S1_file/rvf.R
- S1_file/compartment_SIR.yaml
- S1_file/hybrid_VSIR_ages_metapop.yaml
- S1_file/compare_paradigms.R
- S1_file/bbsc.py
- S1_file/SimInf_code.R
- S1_file/data/
- S1_file/data/moves.csv
- S1_file/measles.yaml
- S1_file/measles.R
- S1_file/hybrid_SIR_ages.yaml
