# Supplementary material for: EMULSION: Transparent and flexible multiscale stochastic models in human, animal and plant epidemiology
Source: PLoS Comput Biol. 2019 Sep 13;15(9):e1007342. doi: 10.1371/journal.pcbi.1007342 (PMC6760811; doi:10.1371/journal.pcbi.1007342)
Supplement: S1 File — File “README.md” provides description and usage for each of them. (ZIP) [file pcbi.1007342.s009.zip › S1_file/determ_SIR.py]

"""
A deterministic SIR model.
"""

from scipy.integrate import odeint
import numpy as np

beta = 0.5
gamma = 0.1

def F(X, t):
    s, i, r = X
    return (
        -(beta * i / (s + i + r)) * s,
        beta * i * s / (s + i + r) - gamma * i,
        gamma * i
    )

temps = np.linspace(0, 100, 1000)
sol = odeint(F, [90, 10, 0], temps)

print("time,S,I,R")
for t, line in zip(temps, sol):
    s, i, r = line
    print("{},{},{},{}".format(t, s, i, r))
