# Supplementary material for: EMULSION: Transparent and flexible multiscale stochastic models in human, animal and plant epidemiology
Source: PLoS Comput Biol. 2019 Sep 13;15(9):e1007342. doi: 10.1371/journal.pcbi.1007342 (PMC6760811; doi:10.1371/journal.pcbi.1007342)
Supplement: S1 File — File “README.md” provides description and usage for each of them. (ZIP) [file pcbi.1007342.s009.zip › S1_file/compartment_SIR_demo.yaml]

# general information
model_name: compart_SIR_demo

model_info:
  abstract: 'This model is a simple discrete-time, stochastic,
  compartment-based SIR model with births and deaths.'
  author: 'Sebastien Picault (sebastien.picault@inra.fr)'

time_info:
  # time unit used for all time-related parameters (e.g. rates/durations)
  time_unit: 'days'
  # duration of one time step (in time units)
  delta_t: 1

# definition of modelling paradigm, processes and scales
levels:
  population:
    desc: 'level of the population'
    aggregation_type: 'compartment'

processes:
# only one process, at population level
  population:
    - infection

grouping:
  population:
    infection:
      # process "infection" is driven by state machine "health_state"
      machine_name: health_state
      # and individuals in the same "health_state" are grouped together
      key_variables: [health_state]

# description of state machines
state_machines:
  health_state:
    desc: 'The state machine which defines the evolution of health states'
    states:
      # list of states with their properties
      - S:
          name: 'Susceptible'
          desc: 'suceptible of becoming infected'
          fillcolor: 'lightskyblue'
          default: yes
      - I:
          name: 'Infectious'
          desc: 'infected and able to transmit the disease'
          fillcolor: 'red'
      - R:
          name: 'Resistant'
          desc: 'healthy again and resistant to infection'
          fillcolor: 'midnightblue'
      - Dead:
          name: 'Exit'
          desc: 'temporary state to put dead individuals'
          fillcolor: 'white'
          autoremove: yes
    # list of transitions between states
    transitions:
      - {from: S, to: I, rate: 'transmission_I * total_I / total_population'}
      - {from: I, to: R, rate: 'recovery'}
      - {from: S, to: Dead, rate: 'mortality'}
      - {from: I, to: Dead, rate: 'mortality'}
      - {from: R, to: Dead, rate: 'mortality'}
    productions:
      - {from: S, to: S, rate: 'birth'}
      - {from: I, to: S, rate: 'birth'}
      - {from: R, to: S, rate: 'birth'}

# description and values of parameters/expressions
parameters:
  initial_population_size:
    desc: 'initial number of individuals in the population'
    value: 100
  initial_prevalence:
    desc: 'initial proportion of infectious individuals in the population'
    value: 0.1
  transmission_I:
    desc: 'transmission rate from infectious individuals (/day)'
    value: 0.5
  recovery:
    desc: 'recovery rate (/day)'
    value: 0.1
  percentage_prevalence:
    desc: 'proportion of infectious individuals (%)'
    value: '100 * total_I / total_population'
  birth:
    desc: 'birth rate (/day)'
    value: 0.011
  mortality:
    desc: 'mortality rate (/day)'
    value: 0.01

# initial conditions
initial_conditions:
  population:
    - population:
        - total: 'initial_population_size'
        - vars: [I]
          amount: 'initial_population_size * initial_prevalence'

# outputs frequency and variables to track in addition to amounts of
# individiuals in each state
outputs:
  type: csv
  population:
    period: 1
    extra_vars:
      - percentage_prevalence
      - total_population
...
