# Supplementary material for: EMULSION: Transparent and flexible multiscale stochastic models in human, animal and plant epidemiology
Source: PLoS Comput Biol. 2019 Sep 13;15(9):e1007342. doi: 10.1371/journal.pcbi.1007342 (PMC6760811; doi:10.1371/journal.pcbi.1007342)
Supplement: S1 File — File “README.md” provides description and usage for each of them. (ZIP) [file pcbi.1007342.s009.zip › S1_file/bbsc.py]

"""This file is aimed at providing specific code add-on for the BBSC
model (bbsc.yaml). It is based on the code skeletton generated
automatically by EMULSION (command: emulsion generate bbsc.yaml).

"""

import numpy as np
from emulsion.agent.managers import IBMProcessManager
from emulsion.agent.views import SimpleView
from emulsion.agent.atoms import EvolvingAtom


#===============================================================
# CLASS Grove (LEVEL 'grove')
#===============================================================
class Grove(IBMProcessManager):
    """Level of the spatial population."""

    #----------------------------------------------------------------
    # Level initialization: operations performed when creating a Grove
    #----------------------------------------------------------------

    def initialize_level(self, **others):
        """Initialize a grove."""
        # retrieve environment size and store it in grove's variables
        self.statevars.width = int(self.get_model_value('grove_width'))
        self.statevars.length = int(self.get_model_value('grove_length'))

        # init variable tree_health_status: a vector V such that V[i] = 1
        # if tree i is infectious, 0 otherwise
        # this vector is stored in the statevars of the grove agent
        self.statevars.tree_health_status = np.zeros(self.statevars.width * self.statevars.length)

    #----------------------------------------------------------------
    # Processes
    #----------------------------------------------------------------

    def compute_tree_health_status(self):
        """Update vector tree_health_status V[i] = 1 if tree i is infectious, 0 otherwise

        """
        # iterate other trees contained in this grove
        for tree in self.select_atoms():
            # compute tree ID (agent ID modulo the size of the grove)
            tree_ID = (tree.agid - 1) % (self.statevars.width * self.statevars.length)
            # associate the tree ID with its status (1 if I, 0 otherwise)
            self.statevars.tree_health_status[tree_ID] = tree.is_I

#===============================================================
# CLASS Tree (LEVEL 'trees')
#===============================================================
class Tree(EvolvingAtom):
    """Level of the individual plants."""

    #----------------------------------------------------------------
    # Actions (called from bbsc.yaml)
    #----------------------------------------------------------------

    def compute_kernel(self, *args, **kwargs):
        """Python-defined function to make a susceptible host compute the
        summation over infectious hosts based on the exponential
        kernel. The result is stored in a variable named kernel_value.

        """
        # if first usage, kernel term with for all other neighbours
        if 'K_values' not in self.statevars:
            # retrieve parameter values
            width = int(self.get_model_value('grove_width'))
            length = int(self.get_model_value('grove_length'))
            alpha = self.get_model_value('alpha')
            dist_x = self.get_model_value('between_row_space')
            dist_y = self.get_model_value('between_tree_space')
            # compute coords of current tree
            my_tree_id = (self.agid - 1) % (width * length)
            my_row, my_col = my_tree_id // length, my_tree_id % length
            self.statevars.K_values = np.zeros(width * length)
            # compute kernel values according to distances
            for tree_id in range(width * length):
                if tree_id == my_tree_id:
                    self.statevars.K_values[tree_id] = 0
                else:
                    row, col = tree_id // length, tree_id % length
                    dist = np.sqrt(((row - my_row) * dist_x)**2 + ((col - my_col) * dist_y)**2)
                    self.statevars.K_values[tree_id] = np.exp(-dist / alpha) / (2 * np.pi * alpha**2)
            # initialize kernel value to zero
            self.statevars.kernel_value = 0
        # otherwise, compute the dot product between K_values and the health states of other agents
        else:
            self.statevars.kernel_value = np.dot(self.statevars.K_values,
                                                 self.upper_level().statevars.tree_health_status)
