# Supplementary material for: EMULSION: Transparent and flexible multiscale stochastic models in human, animal and plant epidemiology
Source: PLoS Comput Biol. 2019 Sep 13;15(9):e1007342. doi: 10.1371/journal.pcbi.1007342 (PMC6760811; doi:10.1371/journal.pcbi.1007342)
Supplement: S2 File — This zip file is a clone of EMULSION public Git repository. To install from this file rather than from PyPI, go to EMULSION documentation page: https://sourcesup.renater.fr/www/emulsion-public/pages/Install.html and follow Git-based installation instructions. (ZIP) [file pcbi.1007342.s010.zip]

Archive with 540 entries (491 files):
- S2_file/
- S2_file/LICENSE
- S2_file/models/
- S2_file/models/features/
- S2_file/models/features/devel
- S2_file/models/features/IBM_SIRS_periodic_risk.yaml
- S2_file/models/features/IBM_SIR_JA_demo.yaml
- S2_file/models/features/IBM_SIR_age_demo.yaml
- S2_file/models/features/hybrid_duration.yaml
- S2_file/models/features/IBM_SIR_JA_demo_random.yaml
- S2_file/models/features/hybrid_SIR_JA_demo_random.yaml
- S2_file/models/features/hybrid_SIRS_periodic_risk.yaml
- S2_file/models/features/IBM_SIR_demo.yaml
- S2_file/models/features/compart_SIRS_periodic_risk.yaml
- S2_file/models/features/.DS_Store
- S2_file/models/features/hybrid_SIR.yaml
- S2_file/models/features/hybrid_SIR_metapop.yaml
- S2_file/models/features/compart_SIR_cumul_inc.yaml
- S2_file/models/features/hybrid_SIR_metapop_data.py
- S2_file/models/features/hybrid_SIR_demo.yaml
- S2_file/models/features/compart_SIR_demo.yaml
- S2_file/models/features/IBM_duration.yaml
- S2_file/models/features/hybrid_SIR_metapop_data.py.1563357653.280062
- S2_file/models/features/compart_SEIRS.yaml
- S2_file/models/features/hybrid_SIR_struct.yaml
- S2_file/models/features/IBM_SIR_cumul_inc.yaml
- S2_file/models/features/__pycache__/
- S2_file/models/features/__pycache__/hybrid_SIR_metapop_data.cpython-36.pyc
- S2_file/models/features/hybrid_gest.yaml
- S2_file/models/features/IBM_SIR.yaml
- S2_file/models/features/compart_SIR_JA_demo.yaml
- S2_file/models/features/hybrid_SIR_cumul_inc.yaml
- S2_file/models/features/img/
- S2_file/models/features/img/IBM_gest.html
- S2_file/models/features/img/IBM_SEIRS_health_state_machine.png
- S2_file/models/features/img/IBM_SIR_JA_demo_age_group_machine.png
- S2_file/models/features/img/IBM_gest_sex_machine.png
- S2_file/models/features/img/hybrid_SEIRS_health_state_machine.png
- S2_file/models/features/img/hybrid_SIR_metapop_data.html
- S2_file/models/features/img/compart_SIR_metapop.html
- S2_file/models/features/img/IBM_SIR_JA_demo_age_group_machine.pdf
- S2_file/models/features/img/stoch_compart_SIR.html
- S2_file/models/features/img/hybrid_SEIR_aggreg.html
- S2_file/models/features/img/hybrid_SIR_aggreg.html
- S2_file/models/features/img/hybrid_gest_age_group_machine.png
- S2_file/models/features/img/IBM_SEIRS.html
- S2_file/models/features/img/compart_SIR_JA_demo_health_state_machine.png
- S2_file/models/features/img/compart_SIR_demo_health_state_machine.png
- S2_file/models/features/img/compart_SIR.html
- S2_file/models/features/img/hybrid_SIR_metapop_age_group_machine.png
- S2_file/models/features/img/hybrid_SIRS_aggreg_health_state_machine.png
- S2_file/models/features/img/IBM_SIRS_periodic_risk_health_state_machine.png
- S2_file/models/features/img/hybrid_SIR_age_demo_health_state_machine.png
- S2_file/models/features/img/IBM_SIR_aggreg.html
- S2_file/models/features/img/hybrid_SIR_age_demo.html
- S2_file/models/features/img/IBM_SIR_age_demo_age_group_machine.png
- S2_file/models/features/img/IBM_SIR_age_demo_health_state_machine.png
- S2_file/models/features/img/hybrid_SIR_metapop_data_health_state_machine.png
- S2_file/models/features/img/hybrid_SIR_JA_demo.html
- S2_file/models/features/img/hybrid_SIR_JA_demo_health_state_machine.png
- S2_file/models/features/img/IBM_SIR_JA_demo_health_state_machine.png
- S2_file/models/features/img/hybrid_SIR_demo_health_state_machine.png
- S2_file/models/features/img/IBM_SIR_metapop.html
- S2_file/models/features/img/hybrid_SEIRS.html
- S2_file/models/features/img/compart_SIR_metapop_age_group_machine.png
- S2_file/models/features/img/IBM_SIR_aggreg_health_state_machine.png
- S2_file/models/features/img/IBM_SIR_JA_demo_health_state_machine.pdf
- S2_file/models/features/img/IBM_gest_age_group_machine.png
- S2_file/models/features/img/IBM_duration.html
- S2_file/models/features/img/compart_SIR_age_demo_health_state_machine.png
- S2_file/models/features/img/hybrid_SIR_metapop_health_state_machine.png
- S2_file/models/features/img/compart_SEIRS.html
- S2_file/models/features/img/hybrid_SEIR_aggreg_health_state_machine.png
- S2_file/models/features/img/compart_SIR_demo.html
- S2_file/models/features/img/hybrid_SIR_JA_demo_age_group_machine.png
- S2_file/models/features/img/hybrid_SIR_demo.html
- S2_file/models/features/img/hybrid_gest.html
- S2_file/models/features/img/compart_SIR_JA_demo.html
- S2_file/models/features/img/IBM_SIR.html
- S2_file/models/features/img/VariablesAggregation_hybrid.html
- S2_file/models/features/img/IBM_SIR_metapop_age_group_machine.png
- S2_file/models/features/img/compart_SIR_health_state_machine.png
- S2_file/models/features/img/IBM_SIR_metapop_health_state_machine.png
- S2_file/models/features/img/hybrid_SIR_aggreg_health_state_machine.png
- S2_file/models/features/img/compart_SIR_age_demo.html
- S2_file/models/features/img/compart_SIR_health_state_machine.pdf
- S2_file/models/features/img/hybrid_SIR_struct.html
- S2_file/models/features/img/compart_SIRS_periodic_risk_health_state_machine.png
- S2_file/models/features/img/compart_SIR_JA_demo_age_group_machine.png
- S2_file/models/features/img/hybrid_SIR_struct_age_group_machine.png
- S2_file/models/features/img/hybrid_SIR_age_demo_age_group_machine.png
- S2_file/models/features/img/hybrid_SIRS_periodic_risk.html
- S2_file/models/features/img/compart_SIRS_periodic_risk.html
- S2_file/models/features/img/IBM_SIR_demo.html
- S2_file/models/features/img/hybrid_SIR_metapop_data_age_group_machine.png
- S2_file/models/features/img/stoch_compart_SIR_health_state_machine.png
- S2_file/models/features/img/IBM_SIR_health_state_machine.png
- S2_file/models/features/img/IBM_SIR_age_demo.html
- S2_file/models/features/img/hybrid_SIRS_periodic_risk_health_state_machine.png
- S2_file/models/features/img/hybrid_duration.html
- S2_file/models/features/img/IBM_SIR_JA_demo.html
- S2_file/models/features/img/compart_SIR_health_state_machine.svg
- S2_file/models/features/img/IBM_SIRS_periodic_risk.html
- S2_file/models/features/img/hybrid_gest_sex_machine.png
- S2_file/models/features/img/hybrid_SIR_health_state_machine.png
- S2_file/models/features/img/compart_SIR_metapop_health_state_machine.png
- S2_file/models/features/img/hybrid_SIR_metapop.html
- S2_file/models/features/img/hybrid_SIR_struct_health_state_machine.png
- S2_file/models/features/img/hybrid_duration_age_group_machine.png
- S2_file/models/features/img/VariablesAggregation_hybrid_age_group_machine.png
- S2_file/models/features/img/IBM_duration_age_group_machine.png
- S2_file/models/features/img/hybrid_SIRS_aggreg.html
- S2_file/models/features/img/VariablesAggregation_hybrid_health_state_machine.png
- S2_file/models/features/img/IBM_SIR_demo_health_state_machine.png
- S2_file/models/features/img/compart_SIR_age_demo_age_group_machine.png
- S2_file/models/features/img/hybrid_SIR.html
- S2_file/models/features/img/compart_SEIRS_health_state_machine.png
- S2_file/models/features/hybrid_SIR_JA_demo.yaml
- S2_file/models/features/IBM_SIR_aggreg.yaml
- S2_file/models/features/hybrid_SIR_age_demo.yaml
- S2_file/models/features/master
- S2_file/models/features/hybrid_SEIRS.yaml
- S2_file/models/features/hybrid_SIR_metapop_data.yaml
- S2_file/models/features/compart_SIR_metapop.yaml
- S2_file/models/features/IBM_gest.yaml
- S2_file/models/features/data/
- S2_file/models/features/data/.DS_Store
- S2_file/models/features/data/initial_individuals.csv
- S2_file/models/features/data/population_sizes.csv
- S2_file/models/features/data/moves.csv
- S2_file/models/features/test.sh
- S2_file/models/features/outputs/
- S2_file/models/features/outputs/IBM_SIR_metapop_health_state.dot
- S2_file/models/features/outputs/hybrid_SIR_metapop_health_state.dot
- S2_file/models/features/outputs/hybrid_SIR_metapop_age_group.dot
- S2_file/models/features/outputs/hybrid_SIRS_aggreg_health_state.dot
- S2_file/models/features/outputs/compart_SIR_age_demo_age_group.dot
- S2_file/models/features/outputs/hybrid_SIR_age_demo_health_state.dot
- S2_file/models/features/outputs/hybrid_SIR_metapop_data_age_group.dot
- S2_file/models/features/outputs/hybrid_SEIRS_health_state.dot
- S2_file/models/features/outputs/IBM_SIR_metapop_age_group.dot
- S2_file/models/features/outputs/IBM_SEIRS_health_state.dot
- S2_file/models/features/outputs/VariablesAggregation_hybrid_health_state.dot
- S2_file/models/features/outputs/compart_SIR_JA_demo_health_state.dot
- S2_file/models/features/outputs/IBM_SIR_JA_demo_health_state.dot
- S2_file/models/features/outputs/VariablesAggregation_health_state.dot
- S2_file/models/features/outputs/stoch_hybrid_SIR_health_state.dot
- S2_file/models/features/outputs/hybrid_SIR_JA_demo_health_state.dot
- S2_file/models/features/outputs/counts.csv
- S2_file/models/features/outputs/compart_SIR_demo_health_state.dot
- S2_file/models/features/outputs/stoch_IBM_SIR_health_state.dot
- S2_file/models/features/outputs/IBM_SIR_health_state.dot
- S2_file/models/features/outputs/compart_SIR_JA_demo_age_group.dot
- S2_file/models/features/outputs/hybrid_SIRS_periodic_risk_health_state.dot
- S2_file/models/features/outputs/compart_SIR_metapop_health_state.dot
- S2_file/models/features/outputs/compart_SIR_health_state.dot
- S2_file/models/features/outputs/VariablesAggregation_hybrid_age_group.dot
- S2_file/models/features/outputs/hybrid_SIR_age_demo_age_group.dot
- S2_file/models/features/outputs/hybrid_SIR_demo_health_state.dot
- S2_file/models/features/outputs/IBM_SIR_JA_demo_age_group.dot
- S2_file/models/features/outputs/hybrid_SIR_metapop_data_health_state.dot
- S2_file/models/features/outputs/IBM_SIR_age_demo_health_state.dot
- S2_file/models/features/outputs/hybrid_SIR_struct_health_state.dot
- S2_file/models/features/outputs/stoch_compart_SIR_health_state.dot
- S2_file/models/features/outputs/compart_SIR_age_demo_health_state.dot
- S2_file/models/features/outputs/hybrid_SIR_JA_demo_age_group.dot
- S2_file/models/features/outputs/IBM_SIR_demo_health_state.dot
- S2_file/models/features/outputs/compart_SIRS_periodic_risk_health_state.dot
- S2_file/models/features/outputs/IBM_SIRS_periodic_risk_health_state.dot
- S2_file/models/features/outputs/compart_SEIRS_health_state.dot
- S2_file/models/features/outputs/hybrid_SEIR_aggreg_health_state.dot
- S2_file/models/features/outputs/hybrid_SIR_aggreg_health_state.dot
- S2_file/models/features/outputs/hybrid_SIR_health_state.dot
- S2_file/models/features/outputs/hybrid_SIR_struct_age_group.dot
- S2_file/models/features/outputs/IBM_SIR_age_demo_age_group.dot
- S2_file/models/features/outputs/IBM_gest_sex.dot
- S2_file/models/features/outputs/compart_SIR_metapop_age_group.dot
- S2_file/models/features/outputs/IBM_SIR_aggreg_health_state.dot
- S2_file/models/features/outputs/VariablesAggregation_age_group.dot
- S2_file/models/features/outputs/IBM_duration_age_group.dot
- S2_file/models/features/outputs/hybrid_gest_sex.dot
- S2_file/models/features/outputs/hybrid_gest_age_group.dot
- S2_file/models/features/outputs/hybrid_duration_age_group.dot
- S2_file/models/features/outputs/IBM_gest_age_group.dot
- S2_file/models/features/IBM_SEIRS.yaml
- S2_file/models/features/compart_SIR.yaml
- S2_file/models/features/hybrid_SIR_aggreg.yaml
- S2_file/models/quickstart/
- S2_file/models/quickstart/.DS_Store
- S2_file/models/quickstart/__pycache__/
- S2_file/models/quickstart/__pycache__/quickstart.cpython-36.pyc
- S2_file/models/quickstart/img/
- S2_file/models/quickstart/img/Quickstart.html
- S2_file/models/quickstart/img/Quickstart_life_cycle_machine.svg
- S2_file/models/quickstart/img/Quickstart_age_group_machine.svg
- S2_file/models/quickstart/img/Quickstart_life_cycle.png
- S2_file/models/quickstart/img/Quickstart_age_group_machine.png
- S2_file/models/quickstart/img/Quickstart_life_cycle_machine.png
- S2_file/models/quickstart/img/Quickstart_health_state_machine.svg
- S2_file/models/quickstart/img/Quickstart_health_state.png
- S2_file/models/quickstart/img/Quickstart_health_state_machine.png
- S2_file/models/quickstart/quickstart.yaml
- S2_file/models/quickstart/outputs/
- S2_file/models/quickstart/outputs/counts666.csv
- S2_file/models/quickstart/outputs/Quickstart_life_cycle.dot
- S2_file/models/quickstart/outputs/counts.csv
- S2_file/models/quickstart/outputs/counts1.csv
- S2_file/models/quickstart/outputs/Quickstart_age_group.dot
- S2_file/models/quickstart/outputs/Quickstart_health_state.dot
- S2_file/NOTICE
- S2_file/README.md
- S2_file/doc/
- S2_file/doc/models.tgz
- S2_file/doc/emulsion.agent.html
- S2_file/doc/emulsion.agent.managers.html
- S2_file/doc/index.html
- S2_file/doc/modules.html
- S2_file/doc/emulsion.tools.html
- S2_file/doc/_modules/
- S2_file/doc/_modules/sortedcontainers/
- S2_file/doc/_modules/sortedcontainers/sortedset.html
- S2_file/doc/_modules/index.html
- S2_file/doc/_modules/emulsion/
- S2_file/doc/_modules/emulsion/tools/
- S2_file/doc/_modules/emulsion/tools/simulation.html
- S2_file/doc/_modules/emulsion/tools/functions.html
- S2_file/doc/_modules/emulsion/tools/calendar.html
- S2_file/doc/_modules/emulsion/tools/graph.html
- S2_file/doc/_modules/emulsion/tools/parallel.html
- S2_file/doc/_modules/emulsion/tools/view.html
- S2_file/doc/_modules/emulsion/tools/misc.html
- S2_file/doc/_modules/emulsion/tools/plot.html
- S2_file/doc/_modules/emulsion/tools/state.html
- S2_file/doc/_modules/emulsion/tools/timing.html
- S2_file/doc/_modules/emulsion/agent/
- S2_file/doc/_modules/emulsion/agent/meta.html
- S2_file/doc/_modules/emulsion/agent/core/
- S2_file/doc/_modules/emulsion/agent/core/groups.html
- S2_file/doc/_modules/emulsion/agent/core/emulsion_agent.html
- S2_file/doc/_modules/emulsion/agent/core/abstract_agent.html
- S2_file/doc/_modules/emulsion/agent/process.html
- S2_file/doc/_modules/emulsion/agent/atoms.html
- S2_file/doc/_modules/emulsion/agent/managers/
- S2_file/doc/_modules/emulsion/agent/managers/multi_process_manager.html
- S2_file/doc/_modules/emulsion/agent/managers/functions.html
- S2_file/doc/_modules/emulsion/agent/managers/compart_process_manager.html
- S2_file/doc/_modules/emulsion/agent/managers/ibm_process_manager.html
- S2_file/doc/_modules/emulsion/agent/managers/abstract_process_manager.html
- S2_file/doc/_modules/emulsion/agent/managers/group_manager.html
- S2_file/doc/_modules/emulsion/agent/managers/metapop_process_manager.html
- S2_file/doc/_modules/emulsion/agent/exceptions.html
- S2_file/doc/_modules/emulsion/agent/action.html
- S2_file/doc/_modules/emulsion/agent/comparts.html
- S2_file/doc/_modules/emulsion/agent/views.html
- S2_file/doc/_modules/emulsion/model/
- S2_file/doc/_modules/emulsion/model/functions.html
- S2_file/doc/_modules/emulsion/model/exceptions.html
- S2_file/doc/_modules/emulsion/model/state_machines.html
- S2_file/doc/_modules/emulsion/model/emulsion_model.html
- S2_file/doc/_modules/emulsion/init_emulsion.html
- S2_file/doc/searchindex.js
- S2_file/doc/_sources/
- S2_file/doc/_sources/emulsion.agent.core.rst.txt
- S2_file/doc/_sources/emulsion.rst.txt
- S2_file/doc/_sources/emulsion_for_modellers.rst.txt
- S2_file/doc/_sources/emulsion.model.rst.txt
- S2_file/doc/_sources/emulsion.agent.managers.rst.txt
- S2_file/doc/_sources/emulsion.environment.rst.txt
- S2_file/doc/_sources/modules.rst.txt
- S2_file/doc/_sources/emulsion.tools.rst.txt
- S2_file/doc/_sources/emulsion.agent.rst.txt
- S2_file/doc/_sources/index.rst.txt
- S2_file/doc/_sources/pages/
- S2_file/doc/_sources/pages/Changes.rst.txt
- S2_file/doc/_sources/pages/Modelling_principles.rst.txt
- S2_file/doc/_sources/pages/Modelling_language_basics.rst.txt
- S2_file/doc/_sources/pages/Feature_examples.rst.txt
- S2_file/doc/_sources/pages/Information.rst.txt
- S2_file/doc/_sources/pages/paradigms.rst.txt
- S2_file/doc/_sources/pages/Install.rst.txt
- S2_file/doc/_sources/pages/Modelling_language_advanced.rst.txt
- S2_file/doc/_sources/pages/Getting_started.rst.txt
- S2_file/doc/_sources/pages/License.rst.txt
- S2_file/doc/py-modindex.html
- S2_file/doc/_static/
- S2_file/doc/_static/SIR_actions.dot
- S2_file/doc/_static/JA.dot
- S2_file/doc/_static/benchmark/
- S2_file/doc/_static/show.txt
- S2_file/doc/_static/plus.png
- S2_file/doc/_static/STEMAH-favicon.png
- S2_file/doc/_static/down-pressed.png
- S2_file/doc/_static/jquery-3.2.1.js
- S2_file/doc/_static/gest_sex.dot
- S2_file/doc/_static/underscore.js
- S2_file/doc/_static/Quickstart_life_cycle.dot
- S2_file/doc/_static/ajax-loader.gif
- S2_file/doc/_static/alabaster.css
- S2_file/doc/_static/STEMAH.png
- S2_file/doc/_static/documentation_options.js
[truncated: 240 more entries]
