# Supplementary material for: EMULSION: Transparent and flexible multiscale stochastic models in human, animal and plant epidemiology
Source: PLoS Comput Biol. 2019 Sep 13;15(9):e1007342. doi: 10.1371/journal.pcbi.1007342 (PMC6760811; doi:10.1371/journal.pcbi.1007342)
Supplement: S2 File — This zip file is a clone of EMULSION public Git repository. To install from this file rather than from PyPI, go to EMULSION documentation page: https://sourcesup.renater.fr/www/emulsion-public/pages/Install.html and follow Git-based installation instructions. (ZIP) [file pcbi.1007342.s010.zip › S2_file/models/features/master]

IBM_SEIRS.yaml
IBM_SIR.yaml
IBM_SIRS_periodic_risk.yaml
IBM_SIR_JA_demo.yaml
IBM_SIR_JA_demo_random.yaml
IBM_SIR_age_demo.yaml
IBM_SIR_aggreg.yaml
IBM_SIR_cumul_inc.yaml
IBM_SIR_demo.yaml
IBM_duration.yaml
IBM_gest.yaml
compart_SEIRS.yaml
compart_SIR.yaml
compart_SIRS_periodic_risk.yaml
compart_SIR_JA_demo.yaml
compart_SIR_cumul_inc.yaml
compart_SIR_demo.yaml
compart_SIR_metapop.yaml
hybrid_SEIRS.yaml
hybrid_SIR.yaml
hybrid_SIRS_periodic_risk.yaml
hybrid_SIR_JA_demo.yaml
hybrid_SIR_JA_demo_random.yaml
hybrid_SIR_age_demo.yaml
hybrid_SIR_aggreg.yaml
hybrid_SIR_cumul_inc.yaml
hybrid_SIR_demo.yaml
hybrid_SIR_metapop.yaml
hybrid_SIR_metapop_data.yaml
hybrid_SIR_struct.yaml
hybrid_duration.yaml
hybrid_gest.yaml
