# Supplementary material for: EMULSION: Transparent and flexible multiscale stochastic models in human, animal and plant epidemiology
Source: PLoS Comput Biol. 2019 Sep 13;15(9):e1007342. doi: 10.1371/journal.pcbi.1007342 (PMC6760811; doi:10.1371/journal.pcbi.1007342)
Supplement: S2 File — This zip file is a clone of EMULSION public Git repository. To install from this file rather than from PyPI, go to EMULSION documentation page: https://sourcesup.renater.fr/www/emulsion-public/pages/Install.html and follow Git-based installation instructions. (ZIP) [file pcbi.1007342.s010.zip › S2_file/models/features/outputs/hybrid_SIR_metapop_age_group.dot]

digraph {
	rankdir=LR;
	node[fontsize=16, fontname=Arial, shape=box, style="filled,rounded"];
	edge[minlen=1.5, penwidth=1.5, tailtooltip="", headtooltip=""];
	J [shape="Mrecord", label="J", tooltip="J (Juvenile):
	Young animals", fillcolor=orange, style="filled,rounded,bold"] ;
	A [shape="Mrecord", label="A", tooltip="A (Adult):
	Adult animals", fillcolor=brown, style="filled,rounded"] ;
	D [shape="Mrecord", label="D", tooltip="D (Dead):
	compartment to represent deceased animals", fillcolor=white, style="filled,rounded,dotted"] ;
	A -> "D" [label="rate: mortality", labeltooltip="mortality [parameter]:
	density-dependent mortality rate
	b * total_herd / carrying_capacity", arrowtail="none", arrowhead="normalnone", dir=both, tooltip="", minlen=3, style="solid"];
	A -> "J" [label="rate: birth", labeltooltip="birth [parameter]:
	birth rate (/day)
	b * 2", arrowtail="none", arrowhead="normalnone", dir=both, tooltip="", minlen=3, style="dashed"];
	J -> "A" [label="rate: maturation", labeltooltip="maturation [parameter]:
	rate at which juveniles become adults (/day)
	1/20", arrowtail="none", arrowhead="normalnone", dir=both, tooltip="", minlen=3, style="solid"];
	J -> "D" [label="rate: mortality", labeltooltip="mortality [parameter]:
	density-dependent mortality rate
	b * total_herd / carrying_capacity", arrowtail="none", arrowhead="normalnone", dir=both, tooltip="", minlen=3, style="solid"];
}
