# Supplementary material for: EMULSION: Transparent and flexible multiscale stochastic models in human, animal and plant epidemiology
Source: PLoS Comput Biol. 2019 Sep 13;15(9):e1007342. doi: 10.1371/journal.pcbi.1007342 (PMC6760811; doi:10.1371/journal.pcbi.1007342)
Supplement: S2 File — This zip file is a clone of EMULSION public Git repository. To install from this file rather than from PyPI, go to EMULSION documentation page: https://sourcesup.renater.fr/www/emulsion-public/pages/Install.html and follow Git-based installation instructions. (ZIP) [file pcbi.1007342.s010.zip › S2_file/models/features/outputs/stoch_hybrid_SIR_health_state.dot]

digraph {
        	rankdir=LR;
        	node[fontsize=16, fontname=Arial, shape=box, style="filled,rounded"];
        	edge[minlen=1.5, penwidth=1.5];

        	"S" [shape="Mrecord", label="S", tooltip="S (Susceptible):
	suceptible of becoming infected", fillcolor=deepskyblue, style="filled,rounded"] ;
	"I" [shape="Mrecord", label="I", tooltip="I (Infectious):
	infected and able to transmit the disease", fillcolor=red, style="filled,rounded"] ;
	"R" [shape="Mrecord", label="R", tooltip="R (Resistant):
	healthy again and resistant to infection", fillcolor=limegreen, style="filled,rounded"] ;
	"I" -> "R" [label="rate: recovery", labeltooltip="recovery:
	recovery rate (/day)", arrowtail="none", arrowhead="normalnone", dir=both, edgetooltip="", minlen=3, style="solid"];
	"S" -> "I" [label="rate: force_of_infection", labeltooltip="force_of_infection:
	infection function", arrowtail="none", arrowhead="normalnone", dir=both, edgetooltip="", minlen=3, style="solid"];
}
