# Supplementary material for: EMULSION: Transparent and flexible multiscale stochastic models in human, animal and plant epidemiology
Source: PLoS Comput Biol. 2019 Sep 13;15(9):e1007342. doi: 10.1371/journal.pcbi.1007342 (PMC6760811; doi:10.1371/journal.pcbi.1007342)
Supplement: S2 File — This zip file is a clone of EMULSION public Git repository. To install from this file rather than from PyPI, go to EMULSION documentation page: https://sourcesup.renater.fr/www/emulsion-public/pages/Install.html and follow Git-based installation instructions. (ZIP) [file pcbi.1007342.s010.zip › S2_file/models/features/outputs/hybrid_SIR_demo_health_state.dot]

digraph {
	rankdir=LR;
	node[fontsize=16, fontname=Arial, shape=box, style="filled,rounded"];
	edge[minlen=1.5, penwidth=1.5, tailtooltip="", headtooltip=""];
	S [shape="Mrecord", label="S", tooltip="S (Susceptible):
	suceptible of becoming infected", fillcolor=gray, style="filled,rounded"] ;
	I [shape="Mrecord", label="I", tooltip="I (Infectious):
	infected and able to transmit the disease", fillcolor=maroon, style="filled,rounded"] ;
	R [shape="Mrecord", label="R", tooltip="R (Resistant):
	healthy again and resistant to infection", fillcolor=deepskyblue, style="filled,rounded"] ;
	D [shape="Mrecord", label="D", tooltip="D (Dead):
	compartment to put dead animals", fillcolor=white, style="filled,rounded,dotted"] ;
	I -> "D" [label="rate: death", labeltooltip="death [parameter]:
	the death rate (/day)
	birth", arrowtail="none", arrowhead="normalnone", dir=both, tooltip="", minlen=3, style="solid"];
	I -> "R" [label="rate: recovery", labeltooltip="recovery [parameter]:
	recovery rate (/day)
	0.1", arrowtail="none", arrowhead="normalnone", dir=both, tooltip="", minlen=3, style="solid"];
	I -> "S" [label="rate: birth", labeltooltip="birth [parameter]:
	the birth rate (/day)
	0.01", arrowtail="none", arrowhead="normalnone", dir=both, tooltip="", minlen=3, style="dashed"];
	R -> "D" [label="rate: death", labeltooltip="death [parameter]:
	the death rate (/day)
	birth", arrowtail="none", arrowhead="normalnone", dir=both, tooltip="", minlen=3, style="solid"];
	R -> "S" [label="rate: birth", labeltooltip="birth [parameter]:
	the birth rate (/day)
	0.01", arrowtail="none", arrowhead="normalnone", dir=both, tooltip="", minlen=3, style="dashed"];
	S -> "D" [label="rate: death", labeltooltip="death [parameter]:
	the death rate (/day)
	birth", arrowtail="none", arrowhead="normalnone", dir=both, tooltip="", minlen=3, style="solid"];
	S -> "I" [label="rate: force_of_infection", labeltooltip="force_of_infection [parameter]:
	infection function
	transmission_I * total_I / total_herd", arrowtail="none", arrowhead="normalnone", dir=both, tooltip="", minlen=3, style="solid"];
	S -> "S" [label="rate: birth", labeltooltip="birth [parameter]:
	the birth rate (/day)
	0.01", arrowtail="none", arrowhead="normalnone", dir=both, tooltip="", minlen=3, style="dashed"];
}
