# Supplementary material for: EMULSION: Transparent and flexible multiscale stochastic models in human, animal and plant epidemiology
Source: PLoS Comput Biol. 2019 Sep 13;15(9):e1007342. doi: 10.1371/journal.pcbi.1007342 (PMC6760811; doi:10.1371/journal.pcbi.1007342)
Supplement: S2 File — This zip file is a clone of EMULSION public Git repository. To install from this file rather than from PyPI, go to EMULSION documentation page: https://sourcesup.renater.fr/www/emulsion-public/pages/Install.html and follow Git-based installation instructions. (ZIP) [file pcbi.1007342.s010.zip › S2_file/models/features/outputs/hybrid_gest_sex.dot]

digraph {
        	rankdir=TB;
        
        	node[fontsize=16, fontname=Arial, shape=box, style="filled,rounded"];
        	edge[minlen=1.5, penwidth=1.5, tailtooltip="", headtooltip=""];

        	"Female" [shape="Mrecord", label="Female", tooltip="Female (Female animals):
	", fillcolor=orange, style="filled,rounded,bold"] ;
	"Male" [shape="Mrecord", label="Male", tooltip="Male (Male animals):
	", fillcolor=deepskyblue, style="filled,rounded"] ;
}
