# Supplementary material for: EMULSION: Transparent and flexible multiscale stochastic models in human, animal and plant epidemiology
Source: PLoS Comput Biol. 2019 Sep 13;15(9):e1007342. doi: 10.1371/journal.pcbi.1007342 (PMC6760811; doi:10.1371/journal.pcbi.1007342)
Supplement: S2 File — This zip file is a clone of EMULSION public Git repository. To install from this file rather than from PyPI, go to EMULSION documentation page: https://sourcesup.renater.fr/www/emulsion-public/pages/Install.html and follow Git-based installation instructions. (ZIP) [file pcbi.1007342.s010.zip › S2_file/models/quickstart/outputs/Quickstart_age_group.dot]

digraph {
        	rankdir=LR;
        
        	node[fontsize=16, fontname=Arial, shape=box, style="filled,rounded"];
        	edge[minlen=1.5, penwidth=1.5, tailtooltip="", headtooltip=""];

        	"J" [shape="Mrecord", label="{{\ J\ |&#9670;}}", tooltip="J (Juvenile):
	juvenile animals", fillcolor=orange, style="filled,rounded,bold"] ;
	"A" [shape="Mrecord", label="{{\ A\ |&#9670;}}", tooltip="A (Adult):
	adult animals", fillcolor=brown, style="filled,rounded"] ;
	"J" -> "A" [label="proba: 1", labeltooltip="proba: 1", arrowtail="nonetee", arrowhead="normalnone", dir=both, tooltip="COND: GreaterThan(age, adult_age)", minlen=3, style="solid"];
}
