# Supplementary material for: EMULSION: Transparent and flexible multiscale stochastic models in human, animal and plant epidemiology
Source: PLoS Comput Biol. 2019 Sep 13;15(9):e1007342. doi: 10.1371/journal.pcbi.1007342 (PMC6760811; doi:10.1371/journal.pcbi.1007342)
Supplement: S2 File — This zip file is a clone of EMULSION public Git repository. To install from this file rather than from PyPI, go to EMULSION documentation page: https://sourcesup.renater.fr/www/emulsion-public/pages/Install.html and follow Git-based installation instructions. (ZIP) [file pcbi.1007342.s010.zip › S2_file/NOTICE]

=========================================================================
==  NOTICE file for use with the Apache License, Version 2.0,          ==
==         for the EMULSION 1.0 distribution.                          ==
=========================================================================

EMULSION (Epidemiological Multi-Level Simulation framework), version 1.0.

Copyright 2016 INRA and Univ. Lille

This product includes software developed at INRA, the French National
Institute for Agricultural Research (http://www.inra.fr)


Contributors and contact:
-------------------------

    - Sébastien Picault (sebastien.picault@inra.fr), INRA & Univ. Lille
    - Yu-Lin Huang, INRA
    - Vianney Sicard, INRA
    - Sandie Arnoux
    - Gaël Beaunée
    - Pauline Ezanno (pauline.ezanno@inra.fr), INRA

    BIOEPAR, INRA, Oniris, 44307 Nantes, France


How to cite:
------------

    S. Picault, Y.-L. Huang, V. Sicard, P. Ezanno (2017). "Enhancing
    Sustainability of Complex Epidemiological Models through a Generic
    Multilevel Agent-based Approach", in: C. Sierra (ed.), 26th
    International Joint Conference on Artificial Intelligence (IJCAI),
    AAAI, p. 374-380. DOI: 10.24963/ijcai.2017/53
